# Supplementary material for: ChatGPT’s Skills in Statistical Analysis Using the Example of Allergology: Do We Have Reason for Concern?
Source: Healthcare (Basel). 2023 Sep 15;11(18):2554. doi: 10.3390/healthcare11182554 (PMC10530997; doi:10.3390/healthcare11182554)
Supplement: Supplementary file 1 [file healthcare-11-02554-s001.zip]

Archive with 1 entries (1 files):
- healthcare-2588071-supplementary.pdf
